# Supplementary material for: Novel Insights into Epigenetic Regulation of IL6 Pathway: In Silico Perspective on Inflammation and Cancer Relationship
Source: Int J Mol Sci. 2021 Sep 21;22(18):10172. doi: 10.3390/ijms221810172 (PMC8470126; doi:10.3390/ijms221810172)
Supplement: Supplementary file 1 [file ijms-22-10172-s001.zip]

Archive with 2 entries (2 files):
- Supplementary figures IJMS.pdf
- Supplementary tables.xlsx
